# Supplementary material for: Specific pelvic shape in patients with developmental dysplasia of the hip on 3D morphometric homologous model analysis
Source: PLoS One. 2024 Jun 3;19(6):e0300938. doi: 10.1371/journal.pone.0300938 (PMC11146717; doi:10.1371/journal.pone.0300938)
Supplement: S1 File — (ZIP) [file pone.0300938.s001.zip]

Archive with 9 entries (9 files):
- PC1_anterior.mp4
- PC1_lateral.mp4
- PC1_superior.mp4
- PC3_anterior.mp4
- PC3_lateral.mp4
- PC3_superior.mp4
- PC6_anterior.mp4
- PC6_lateral.mp4
- PC6_superior.mp4
